# Supplementary material for: Rapid and Highly Selective Fe(IV) Generation by Fe(II)-Peroxyacid Advanced Oxidation Processes: Mechanistic Investigation via Kinetics and Density Functional Theory
Source: Environ Sci Technol. 2024 Sep 14;58(38):17157–67. doi: 10.1021/acs.est.4c05234 (PMC11428173; doi:10.1021/acs.est.4c05234)
Supplement: Supplementary file 2 — es4c05234_si_002.xyz [file es4c05234_si_002.xyz]

6
PFA
O                -2.132724   -1.012694   -0.000234
O                -1.333586    0.193191   -0.000171
O                 0.451491   -1.199611   -0.000092
C                -0.008734   -0.077635    0.000017
H                 0.541293    0.871311    0.000207
H                -1.437030   -1.711127    0.000276
9
PAA
O                 2.260816   -0.432796    0.000891
O                 0.903932   -0.930523    0.001177
O                 0.358860    1.253956   -0.001146
C                -0.002046    0.089496   -0.000038
C                -1.403575   -0.428172    0.000096
H                -1.913511   -0.040261   -0.886180
H                -1.435997   -1.517962    0.001083
H                -1.913893   -0.038660    0.885450
H                 2.098974    0.541844   -0.000873
12
PPA
O                -2.038384    1.065808    0.427823
O                -1.238328   -0.140275    0.418329
O                 0.274076    1.156828   -0.630283
C                -0.022126    0.069949   -0.164536
C                 0.826211   -1.168529   -0.106608
H                 0.179652   -2.041966   -0.232842
H                 1.225353   -1.220615    0.914405
C                 1.956519   -1.136550   -1.134677
H                 2.571032   -2.035014   -1.036086
H                 1.560287   -1.100397   -2.153645
H                 2.596119   -0.262720   -0.984926
H                -1.427748    1.693987   -0.027618
6
PFA (no internal H-bond)
O                -2.132282   -1.018993   -0.000193
O                -1.343575    0.200505   -0.000111
O                 0.458219   -1.206740    0.000090
C                -0.026021   -0.100108    0.000032
H                 0.513540    0.858307    0.000083
H                -3.017389   -0.611347   -0.000181
9
PAA (no internal H-bond)
O                 2.258635   -0.435899    0.001334
O                 0.896882   -0.940513    0.001048
O                 0.349942    1.267154   -0.001234
C                 0.015935    0.101454   -0.000618
C                -1.388871   -0.429438    0.000066
H                -1.900561   -0.042496   -0.885565
H                -1.424687   -1.519172    0.000953
H                -1.900268   -0.041090    0.885255
H                 2.723726   -1.291744    0.001482
12
PPA (no internal H-bond)
O                -2.314656    0.731504    0.297230
O                -1.366266   -0.355263    0.364041
O                 0.079187    1.062897   -0.687441
C                -0.164134   -0.028792   -0.225421
C                 0.756621   -1.221851   -0.155830
H                 0.182124   -2.119562   -0.404865
H                 1.056068   -1.328681    0.894233
C                 1.975108   -1.056443   -1.061778
H                 2.630312   -1.926165   -0.965538
H                 1.675655   -0.966016   -2.110088
H                 2.545529   -0.163409   -0.792464
H                -2.022438    1.296910    1.036799
5
Performate
O                -2.177061   -0.980667    0.000105
O                -1.307337    0.193633   -0.000294
O                 0.523977   -1.173564    0.000565
C                -0.014206   -0.070728   -0.000005
H                 0.540982    0.882509   -0.000368
8
Peracetate
O                 2.285687   -0.494061   -0.050903
O                 0.886341   -0.907898   -0.053833
O                 0.278071    1.279203    0.101580
C                 0.003017    0.081296    0.024009
C                -1.414603   -0.439724   -0.002608
H                -1.917845   -0.048926   -0.892940
H                -1.458070   -1.529885   -0.012357
H                -1.949262   -0.058271    0.872464
11
Perpropanoate
O                -2.044485    0.997817    0.447824
O                -1.105745   -0.119751    0.479086
O                 0.293166    1.064859   -0.867861
C                 0.009028    0.054728   -0.221704
C                 0.909604   -1.163415   -0.140471
H                 0.847710   -1.673241   -1.110490
H                 0.528781   -1.856028    0.614793
C                 2.362698   -0.771018    0.145655
H                 3.009117   -1.653489    0.138955
H                 2.727975   -0.070561   -0.610850
H                 2.453859   -0.289532    1.125060
5
Formic acid
H                 1.137452   -1.511349    0.000002
O                 1.228368   -0.539348   -0.000001
O                -1.038885   -0.622620    0.000003
C                 0.002732    0.003791   -0.000001
H                 0.073756    1.099955   -0.000004
8
Acetic acid
H                -1.458430   -1.201185   -0.000892
O                -0.486057   -1.261078   -0.002291
O                -0.716289    0.982721    0.003242
C                 0.006484   -0.000865    0.000193
C                 1.506712    0.013964   -0.000212
H                 1.878562   -0.517274   -0.881618
H                 1.868309    1.041577   -0.002255
H                 1.878297   -0.513186    0.883835
11
Propanoic acid
H                 1.825811    0.496148   -0.000197
O                 1.310906   -0.330853   -0.000378
O                -0.387442    1.153983    0.000567
C                -0.001805   -0.004598    0.000052
C                -0.885223   -1.225723    0.000046
H                -0.608159   -1.826336    0.874712
H                -0.608009   -1.826547   -0.874415
C                -2.372216   -0.887601   -0.000074
H                -2.968681   -1.804056   -0.000038
H                -2.642354   -0.303300    0.884527
H                -2.642251   -0.303441   -0.884802
4
Formate
O                 1.221178   -0.540649   -0.001534
O                -1.045656   -0.608265   -0.001608
C                 0.071291   -0.021218   -0.000290
H                 0.036786    1.103392    0.003433
7
Acetate
O                -0.543293   -1.246897    0.080816
O                -0.667740    0.999129   -0.102718
C                -0.029153   -0.090551    0.009498
C                 1.505225   -0.000675    0.013245
H                 1.865169   -0.027472   -1.023077
H                 1.844862    0.940817    0.454904
H                 1.956503   -0.843387    0.544517
10
Propanoate
O                 1.176221   -0.154491   -0.631245
O                -0.305471    1.017384    0.600434
C                 0.092427   -0.034977    0.017490
C                -0.816317   -1.280235    0.065332
H                -0.176349   -2.157423    0.218824
H                -1.244363   -1.400467   -0.940001
C                -1.930330   -1.226035    1.108222
H                -2.554880   -2.125680    1.073366
H                -1.518514   -1.141654    2.120034
H                -2.574551   -0.356658    0.945255
4
Formate radical
O                 1.245004   -0.449919   -0.000181
O                -1.085997   -0.565615   -0.000028
C                 0.047162   -0.103682   -0.000017
H                 0.077429    1.052473    0.000230
7
Acetate radical
O                -0.613791   -1.162140   -0.020777
O                -0.732011    0.910657    0.006128
C                 0.055048   -0.084524    0.007223
C                 1.534303    0.000573    0.009111
H                 1.878256    0.043113   -1.030343
H                 1.852582    0.910120    0.523852
H                 1.957177   -0.886785    0.485647
10
Propanoate radical
O                 1.290286   -0.158538    0.003458
O                -0.342773    1.121914   -0.003387
C                 0.019335   -0.091308   -0.000291
C                -0.892186   -1.268279   -0.000277
H                -0.626882   -1.871374    0.876513
H                -0.627758   -1.870212   -0.878184
C                -2.370385   -0.876551    0.000422
H                -2.988988   -1.777530   -0.000186
H                -2.622401   -0.288549    0.887427
H                -2.622853   -0.287106   -0.885494
3
H2O
O                 0.000000    0.000000   -0.070599
H                -0.756893   -0.000000    0.531284
H                 0.756893   -0.000000    0.531284
2
OH radical
O                 0.006076    0.000000   -0.070492
H                -0.766295    0.000000    0.533606
1
H atom
H                 0.000000    0.000000    0.000000
4
H2O2
O                -0.561900    0.063507   -0.863425
O                -0.481770    0.525556    0.512091
H                 0.251540   -0.015628    0.852575
H                -1.295184   -0.573436   -0.807380
3
HOO-
O                -0.536702   -0.001371   -0.886109
O                -0.511591    0.467550    0.550539
H                 0.301889    0.053386    0.871597
3
HOO radical
O                -0.532564    0.026618   -0.795338
O                -0.512185    0.439799    0.467213
H                 0.298346    0.053149    0.864152
19
1
Fe                 0.017112    0.016871   -0.023512
O                 2.221240   -0.160062    0.099573
O                 0.202797    2.218828    0.001637
O                -2.187018    0.193820   -0.146428
O                -0.168600   -2.185065   -0.048763
O                 0.145997   -0.004817   -2.228348
O                -0.111770    0.038622    2.181354
H                 0.706416    0.411830    2.543625
H                 2.505906   -0.028683    1.017039
H                -0.385817    2.552464    0.696902
H                -2.586406   -0.541230    0.343123
H                 0.201480   -2.532565    0.777818
H                -0.672235   -0.377921   -2.590622
H                 2.620727    0.574928   -0.389989
H                -0.167237    2.566468   -0.824897
H                -2.471704    0.062431   -1.063886
H                 0.420150   -2.518586   -0.743977
H                 0.838603   -0.632558   -2.486119
H                -0.804432    0.666354    2.439001
16
2
Fe                 0.020991   -0.262891   -0.056057
O                 2.224165   -0.240202   -0.076637
O                -2.182009   -0.414695   -0.062106
O                 0.080075   -2.408261    0.152599
O                -0.033091    0.587116   -2.023007
O                 0.021671    0.858296    1.778580
H                 0.891430    0.785342    2.203409
H                 2.561085   -1.040549    0.354230
H                -2.421474   -1.336855   -0.241921
H                -0.660298   -2.755167    0.673429
H                -0.845863    0.332915   -2.487686
H                 2.563106    0.493966    0.458217
H                -2.550022    0.088132   -0.804909
H                 0.882366   -2.722881    0.596409
H                 0.695932    0.282198   -2.585350
H                -0.607049    0.484257    2.416293
20
3(H2O2)
Fe                -0.133026   -0.077624   -0.073298
O                 2.140266    0.108746    0.134357
O                -0.094069    2.140089   -0.220924
O                -2.317331   -0.153849   -0.276703
O                 0.009128   -2.254082    0.091073
O                 0.051737   -0.138702   -2.265742
O                -0.192283    0.145235    2.122626
H                 0.683735    0.567455    2.224529
H                 2.548913   -0.768944    0.246255
H                 0.712426    2.401786    0.251624
H                -2.579685   -0.957172   -0.751716
H                -0.220365   -2.495658    1.002707
H                -0.750608    0.245231   -2.651926
H                 0.095197    2.335822   -1.152593
H                -2.733710   -0.230935    0.595098
H                 0.939835   -2.512295   -0.003168
H                 0.767122    0.454068   -2.542718
H                -0.839981    0.835609    2.330281
O                 2.443957    0.730268    1.416230
H                 2.809517    1.582996    1.119379
20
3-4 TS(H2O2)
Fe                -0.027234   -0.068093   -0.098684
O                 1.959758    0.007908    0.020262
O                -0.160101    2.139471   -0.244437
O                -2.200000   -0.141197   -0.286354
O                -0.058870   -2.250989    0.100199
O                 0.079108   -0.164329   -2.257444
O                -0.070111    0.158370    2.085839
H                 0.848662    0.526784    2.143173
H                 2.352059   -0.855446    0.245206
H                 0.456593    2.507307    0.408380
H                -2.447110   -0.959512   -0.746255
H                -0.265858   -2.443674    1.029389
H                -0.728404    0.214270   -2.640032
H                 0.222754    2.367313   -1.107462
H                -2.584124   -0.225468    0.600666
H                 0.835165   -2.604276   -0.032045
H                 0.801302    0.406690   -2.563653
H                -0.668510    0.893964    2.290100
O                 2.493419    0.779567    1.522836
H                 2.502279    1.669381    1.125688
19
3a(H2O2)
Fe                -0.108454    0.305094   -0.160608
O                 1.828874    0.613898    0.250757
O                -0.690135    2.375652   -0.708139
O                -2.234019   -0.288339   -0.053442
O                 0.340358   -1.959225    0.298236
O                -0.023657   -0.138373   -2.345797
O                -0.421968    0.689984    2.165251
H                 0.481375    0.369358    2.353570
H                -0.443457    2.974289    0.012969
H                -2.287993   -1.011302    0.591356
H                 1.143907   -1.671198    0.783871
H                 0.332364    0.643256   -2.795463
H                -0.145863    2.654174   -1.460180
H                -2.708129    0.447678    0.364129
H                 0.673424   -2.287754   -0.549655
H                 0.643100   -0.828194   -2.483747
H                -0.998147   -0.051061    2.403167
O                 2.097046   -0.230453    1.440847
H                 3.062719   -0.173701    1.510778
20
4(H2O2)
Fe                 0.175232   -0.007976   -0.090064
O                 2.014200    0.168672   -0.258659
O                -0.281222    2.151319    0.011406
O                -2.057445   -0.228289    0.026627
O                 0.042433   -2.173721   -0.157215
O                -0.124004    0.054666   -2.269712
O                 0.075692   -0.101090    2.055123
H                 0.876301    0.373314    2.392872
H                 2.412180    0.453490    0.580852
H                -0.160977    2.370714    0.950867
H                -2.329117   -0.938756   -0.576110
H                -0.668843   -2.465451    0.436580
H                -0.979405   -0.367039   -2.453338
H                 0.457281    2.587661   -0.443982
H                -2.406119    0.584781   -0.373566
H                 0.859477   -2.527806    0.230728
H                 0.539546   -0.534749   -2.664435
H                -0.688123    0.426640    2.340058
O                 2.380189    1.206037    2.722937
H                 2.172000    1.857732    3.428084
20
4-5 TS(H2O2)
Fe                 0.102313    0.066317    0.167202
O                 1.937426    0.307892    0.446374
O                -0.360096    2.191759    0.096582
O                -2.098689    0.042889   -0.094290
O                 0.017760   -2.092367    0.086678
O                 0.241316    0.022730   -1.999560
O                -0.355503    0.024760    2.284112
H                 0.468348    0.452255    2.634886
H                 2.188192    0.985681    1.292447
H                 0.492491    2.655247    0.048655
H                -2.331350   -0.883426   -0.270992
H                 0.144170   -2.417427    0.994150
H                -0.588078   -0.365695   -2.326063
H                -0.800408    2.379210   -0.749381
H                -2.317783    0.517539   -0.912693
H                 0.798726   -2.397534   -0.404776
H                 0.934282   -0.615544   -2.239271
H                -1.073054    0.662326    2.431129
O                 2.116878    1.096603    2.528734
H                 2.708186    0.391887    2.853754
20
5(H2O2)
Fe                 0.144486   -0.138307    0.151385
O                 1.734531   -0.229763    0.406601
O                -0.085725    2.015001    0.255876
O                -1.916020   -0.127688   -0.258311
O                -0.142178   -2.281918    0.042761
O                 0.361592   -0.040994   -1.949976
O                -0.322137   -0.137440    2.154813
H                 0.406421    0.399365    2.611772
H                 0.325965    2.284025    1.095331
H                -2.362999   -0.748041    0.342398
H                 0.736146   -2.683527   -0.064602
H                -0.452560   -0.397091   -2.345892
H                 0.479109    2.398277   -0.436191
H                -2.268089    0.750856   -0.034854
H                -0.601005   -2.449609   -0.798314
H                 1.073879   -0.647528   -2.213168
H                -1.155116    0.350888    2.267059
O                 1.741596    1.174896    3.004895
H                 2.207851    0.604833    3.635969
H                 2.176337    0.992006    2.154479
20
5(heptet)(H2O2)
Fe                 0.116910   -0.173065    0.180495
O                 2.032572   -0.182015    0.461824
O                 0.302741    1.958959    0.338930
O                -2.092978   -0.090763   -0.247498
O                 0.036385   -2.345692   -0.044757
O                 0.256857   -0.036123   -2.014517
O                -0.483159   -0.265345    2.232293
H                 0.181689    0.340867    2.662144
H                 0.747275    2.100294    1.204883
H                -2.498598   -0.725576    0.365223
H                 0.949940   -2.655478   -0.167626
H                -0.654630   -0.129337   -2.338112
H                 0.923962    2.282770   -0.334719
H                -2.379568    0.778943    0.076439
H                -0.387841   -2.477605   -0.910759
H                 0.715597   -0.838259   -2.313126
H                -1.348887    0.166057    2.314430
O                 1.558408    1.311212    2.762382
H                 2.042006    1.374391    3.598149
H                 2.063406    0.694003    2.195954
20
5'(H2O2)
Fe                 0.380773   -0.329775    0.120004
O                 2.199657   -0.572442    0.290110
O                 0.426994    1.821915    0.293350
O                -1.917002    0.000298   -0.184365
O                -0.130219   -2.444635   -0.199693
O                 0.318668   -0.075039   -2.059970
O                -0.142101   -0.476290    2.187970
H                 0.371457    0.274196    2.598567
H                 0.820103    1.960297    1.192241
H                -2.341465   -0.733718    0.287976
H                 0.499053   -2.768002   -0.867312
H                -0.617997    0.107544   -2.246793
H                 1.075805    2.170329   -0.339205
H                -2.090594    0.777905    0.370053
H                -0.991970   -2.455518   -0.648988
H                 0.490118   -0.946111   -2.453409
H                -1.081348   -0.254792    2.286619
O                 1.356422    1.604195    2.841078
H                 1.179342    2.119900    3.641437
H                 2.276391    1.307982    2.912361
22
3(PFA)
Fe                -0.361883   -0.055641   -0.025084
O                 1.955477    0.212515    0.187409
O                -0.455325    2.113323   -0.231468
O                -2.507797   -0.202187   -0.531396
O                -0.117624   -2.230308    0.075307
O                 0.076232   -0.169326   -2.202097
O                -0.588030    0.023129    2.152034
H                 0.224232    0.386314    2.537506
H                 2.310962   -0.697050    0.161371
H                 0.456424    2.415433   -0.038103
H                -2.656028   -1.059083   -0.961097
H                -0.660389   -2.576083    0.801253
H                -0.681032    0.216635   -2.668945
H                -0.589401    2.293559   -1.175379
H                -3.026213   -0.242869    0.287001
H                -0.498854   -2.612114   -0.730773
H                 0.809872    0.438863   -2.380637
H                -1.280247    0.665962    2.370434
O                 2.489492    0.631827    1.475189
O                 2.078035    2.761269    0.741255
C                 2.498950    1.979900    1.563616
H                 2.957301    2.232759    2.529620
22
3-4 TS(PFA)
Fe                -0.189864   -0.028880   -0.044048
O                 1.827743    0.102422    0.108606
O                -0.422495    2.136396   -0.178665
O                -2.387299   -0.211860   -0.431286
O                -0.093193   -2.207922    0.129572
O                -0.010155   -0.151344   -2.228488
O                -0.681399    0.073721    2.094544
H                 0.083987    0.470033    2.542143
H                 2.223548   -0.790247    0.159710
H                 0.489383    2.442557    0.033848
H                -2.504281   -0.902332   -1.102914
H                -0.706515   -2.464445    0.836896
H                -0.822099    0.219636   -2.608644
H                -0.550251    2.334635   -1.120260
H                -2.762454   -0.590618    0.379423
H                -0.465470   -2.591954   -0.680064
H                 0.699598    0.444018   -2.515490
H                -1.394692    0.724070    2.193997
O                 2.513679    0.615557    1.529542
O                 2.058859    2.727097    0.760997
C                 2.511772    1.937232    1.570829
H                 3.015752    2.239056    2.506764
21
3a(PFA)
Fe                -0.114808    0.041618   -0.057028
O                 1.912371    0.287670    0.044331
O                -0.398899    2.285037   -0.305791
O                -2.345049   -0.116007   -0.258586
O                -0.089718   -2.181540    0.156679
O                 0.062596   -0.184525   -2.279848
O                -0.463682    0.166188    2.158770
H                 0.387324   -0.060602    2.564403
H                 0.457619    2.541361    0.106436
H                -2.537067   -0.946296   -0.721403
H                 0.010718   -2.356833    1.105424
H                -0.330100    0.588344   -2.712346
H                -0.279491    2.454749   -1.252270
H                -2.674938   -0.258749    0.641909
H                 0.745024   -2.480362   -0.235725
H                 1.006027   -0.133727   -2.497054
H                -0.582702    1.107227    2.360410
O                 2.407311    0.553875    1.393310
O                 1.871079    2.765816    1.142302
C                 2.339600    1.824839    1.767963
H                 2.785981    1.916349    2.768698
22
4(PFA)
Fe                 0.020210   -0.072669    0.372745
O                 1.669685    0.020676    1.272731
O                -0.513059    1.957458    0.468964
O                -2.046622   -0.110388   -0.514458
O                -0.055908   -2.127099   -0.197931
O                 0.800941    0.152229   -1.621349
O                -1.010290   -0.485060    2.238326
H                -0.737146    0.197340    2.874259
H                 2.301290   -0.632849    0.923604
H                 0.274113    2.365132    0.933977
H                -2.432915   -0.987454   -0.364534
H                -0.102700   -2.657374    0.615773
H                 0.228606    0.769883   -2.106177
H                -0.500653    2.314703   -0.434790
H                -2.609673    0.509508   -0.024859
H                 0.796905   -2.352031   -0.606468
H                 1.653179    0.611254   -1.524520
H                -1.960001   -0.335299    2.095030
O                 3.169470    1.472430    0.831835
O                 1.635423    2.956127    1.662409
C                 2.757394    2.607977    1.283016
H                 3.608086    3.323386    1.298867
22
4-5 TS(PFA)
Fe                -0.051606   -0.119813    0.549191
O                 1.601917   -0.091628    1.454722
O                -0.605569    1.964959    0.600450
O                -1.899169   -0.342315   -0.669625
O                -0.067694   -2.200522    0.020706
O                 0.928122    0.282851   -1.414084
O                -1.277396   -0.385154    2.279415
H                -0.928977    0.184223    2.986633
H                 2.515568    0.394641    0.813584
H                 0.159829    2.335401    1.088978
H                -2.466573   -0.959098   -0.178910
H                 0.551006   -2.664988    0.609788
H                 0.265658    0.729126   -1.966888
H                -0.513956    2.299939   -0.307829
H                -2.373260    0.504752   -0.650637
H                 0.334861   -2.251265   -0.863351
H                 1.610553    0.952589   -1.235951
H                -2.155222   -0.026952    2.063530
O                 3.259154    1.252566    0.394930
O                 1.886269    2.176986    1.899454
C                 2.835174    2.247232    1.075949
H                 3.337642    3.214349    0.926394
22
5(PFA)
Fe                -0.148899   -0.219334    0.517201
O                 1.205743   -0.380364    1.383158
O                -0.328093    1.779679    0.899792
O                -1.870957   -0.214662   -0.685075
O                -0.194720   -2.258487   -0.011999
O                 0.963982    0.209375   -1.281488
O                -1.345039   -0.535821    2.248539
H                -1.089685    0.144765    2.893730
H                 2.489433    0.797331    1.083529
H                 0.560517    2.246725    0.948071
H                -2.470269   -0.914530   -0.372411
H                 0.684643   -2.637471    0.158108
H                 0.345210    0.625210   -1.905491
H                -0.816288    2.204919    0.174804
H                -2.364661    0.614951   -0.569893
H                -0.322997   -2.329739   -0.973887
H                 1.618073    0.897232   -1.072645
H                -2.263708   -0.330373    2.004676
O                 3.314304    1.338521    0.980810
O                 1.919549    3.129076    0.967948
C                 3.040086    2.629043    0.934431
H                 3.948796    3.237293    0.859375
22
5(heptet)(PFA)
Fe                -0.219352   -0.164673    0.475997
O                 1.346817   -0.348938    1.636609
O                -0.355318    1.982785    0.727721
O                -1.993435    0.032116   -0.828735
O                -0.216043   -2.240732   -0.042209
O                 1.120404    0.147491   -1.192887
O                -1.318870   -0.462753    2.272019
H                -1.026796   -1.286988    2.698038
H                 2.222676    0.993288    1.732207
H                 0.493389    2.320601    0.362454
H                -2.451189   -0.824690   -0.840412
H                 0.713119   -2.499983   -0.162412
H                 0.550085    0.429553   -1.927911
H                -1.054306    2.342040    0.157255
H                -2.615765    0.642556   -0.401588
H                -0.631006   -2.358100   -0.913375
H                 1.635180    0.947086   -0.935280
H                -1.121750    0.247336    2.906620
O                 2.910451    1.733293    1.846359
O                 2.218608    2.516795   -0.166619
C                 2.948752    2.556590    0.829660
H                 3.719370    3.328667    0.947772
22
5'(PFA)
Fe                -0.130450   -0.132585    0.636371
O                 1.301070   -0.146118    1.863929
O                -0.294544    1.930684    1.020544
O                -1.845455    0.090769   -0.854331
O                -0.082745   -2.196965    0.069564
O                 1.134304    0.183930   -1.077979
O                -1.759539   -0.625718    2.067226
H                -1.495635   -1.460223    2.489823
H                 2.428837    1.018390    1.563544
H                 0.532862    2.301016    0.616223
H                -2.300240   -0.767247   -0.844133
H                 0.849761   -2.441171   -0.057492
H                 0.524996    0.271536   -1.830248
H                -1.034410    2.315356    0.521272
H                -2.471619    0.700225   -0.431678
H                -0.492745   -2.289711   -0.807041
H                 1.509114    1.079819   -0.933525
H                -1.700061    0.041052    2.771902
O                 3.214164    1.650916    1.487484
O                 2.037735    2.704846   -0.138228
C                 3.042544    2.568110    0.569669
H                 3.907078    3.236427    0.478384
19
6(PFA)
Fe                -0.315945   -0.118008   -0.083157
O                 1.998566    0.434648    0.179227
O                -2.501773   -0.106827   -0.080337
O                -0.061444   -2.273505   -0.128986
O                -0.120964   -0.158191   -2.270212
O                -0.373613    0.067424    2.091086
H                 0.257153    0.742703    2.384980
H                -2.837847   -0.865455    0.421222
H                 0.399731   -2.564017    0.673419
H                 0.031945    0.766283   -2.524363
H                -2.847657   -0.226483   -0.977976
H                 0.531407   -2.507159   -0.861160
H                 0.707062   -0.612111   -2.493827
H                -1.243001    0.411713    2.349369
O                 2.266347    1.834687   -0.074162
O                -0.003682    2.119701   -0.229053
C                 1.135980    2.541724   -0.268756
H                 1.423375    3.580157   -0.472855
H                 2.209049    0.372433    1.131945
19
6-7 TS(PFA)
Fe                -0.009531    0.138907   -0.264024
O                 2.024965    0.386927   -0.283522
O                -2.191221    0.008697   -0.385563
O                 0.009296   -2.042344   -0.235025
O                -0.162490    0.156928   -2.445794
O                -0.155416    0.098747    1.916093
H                -0.304703    1.015452    2.199768
H                 2.438741   -0.014074    0.507909
H                -2.548735    0.231755    0.488305
H                -0.695697   -2.365464    0.348294
H                 0.646577   -0.228692   -2.818189
H                -2.433737   -0.920543   -0.526191
H                 0.834907   -2.356952    0.165216
H                -0.872958   -0.456113   -2.693667
H                -0.962923   -0.378991    2.166145
O                 2.432500    1.942051    0.086573
O                 0.195705    2.329123   -0.141430
C                 1.356193    2.694973    0.043789
H                 1.638174    3.747205    0.203109
18
6a(PFA)
Fe                -0.173760   -0.112262    0.044716
O                 1.769448    0.535749    0.270952
O                -2.390030   -0.115585   -0.107257
O                 0.068459   -2.286394    0.111441
O                -0.135313   -0.278507   -2.193775
O                -0.497854   -0.102986    2.296187
H                 0.329224    0.279638    2.627691
H                -2.612734   -0.787608   -0.770317
H                 0.514082   -2.559135    0.927809
H                 0.007720    0.632186   -2.495150
H                -2.619988    0.727301   -0.528870
H                 0.656380   -2.568717   -0.605817
H                 0.672169   -0.749840   -2.449681
H                -1.164842    0.578318    2.470435
O                 1.996939    1.906767   -0.151709
O                -0.253012    2.147910   -0.278361
C                 0.890434    2.591827   -0.371655
H                 1.131548    3.622715   -0.656099
18
6a-7a TS(PFA)
Fe                 0.158808   -0.122811   -0.136903
O                 1.970335    0.195997   -0.031285
O                -2.079332   -0.331475   -0.125043
O                 0.117004   -2.294982    0.069331
O                -0.046268   -0.120055   -2.355360
O                -0.193495    0.073731    2.107536
H                -0.006279    1.013916    2.259474
H                -2.317943   -1.065595   -0.712611
H                -0.713512   -2.550239    0.501472
H                -0.999116   -0.192658   -2.526756
H                -2.430275    0.459257   -0.562847
H                 0.814010   -2.558670    0.689801
H                 0.179235    0.787838   -2.614729
H                -1.159008    0.003351    2.175825
O                 2.294451    1.884555   -0.068204
O                 0.038629    2.087654   -0.195025
C                 1.195113    2.552112   -0.150959
H                 1.366510    3.639447   -0.183177
19
7(PFA)
Fe                -0.013892   -0.200738   -0.211140
O                 1.973951   -0.117008   -0.093825
O                -2.181698   -0.153224   -0.351592
O                -0.079153   -2.377573   -0.063601
O                 0.057019   -0.384959   -2.365713
O                -0.264122   -0.142316    1.953321
H                 0.170956    0.677935    2.242831
H                 2.221615   -0.091055    0.850227
H                -2.535061   -0.875806    0.193792
H                -0.249574   -2.572165    0.873578
H                -0.417111    0.381383   -2.730208
H                -2.490228    0.666210    0.069868
H                 0.825442   -2.694259   -0.225615
H                 0.987083   -0.254709   -2.619135
H                -1.212435    0.008830    2.110157
O                 2.283889    1.989643   -0.123099
O                 0.028040    1.857455   -0.333927
C                 1.128722    2.476716   -0.273090
H                 1.098562    3.576151   -0.359709
18
7a(PFA)
Fe                 0.071687   -0.078524    0.046239
O                 1.860220   -0.089413    0.279247
O                -2.157294   -0.025953   -0.214384
O                -0.159048   -2.290737    0.137222
O                 0.148665   -0.280501   -2.150841
O                -0.431143   -0.070334    2.193373
H                 0.328675    0.353649    2.624347
H                -2.403186   -0.852805   -0.658659
H                 0.169131   -2.545784    1.014689
H                -0.752781   -0.125168   -2.477415
H                -2.337694    0.670617   -0.865604
H                 0.489073   -2.652458   -0.488371
H                 0.661568    0.487535   -2.452868
H                -1.162706    0.559966    2.297437
O                 2.119137    2.156828   -0.396200
O                -0.110735    1.955368   -0.062620
C                 0.968443    2.618427   -0.292424
H                 0.826859    3.708254   -0.406592
18
7b'(PFA)
Fe                 0.335485   -0.194718    0.204543
O                 2.127114   -0.398164    0.603047
O                -1.955443    0.213223   -0.189623
O                -0.271454   -2.276022    0.195156
O                 0.503010   -0.226539   -1.938962
O                -0.437680   -0.259115    2.277400
H                -0.083659    0.528198    2.722328
H                -2.222295   -0.445637   -0.848434
H                 0.047460   -2.677490    1.020076
H                -0.385951   -0.382140   -2.297023
H                -1.902048    1.048411   -0.680404
H                 0.217056   -2.722046   -0.516147
H                 0.673086    0.760609   -2.065266
H                -1.386627   -0.080912    2.165626
O                 0.897359    2.371746   -1.848662
O                 0.459344    1.850962    0.314607
C                 0.722348    2.665672   -0.649841
H                 0.791764    3.722924   -0.341847
18
7b(PFA)
Fe                 0.177188   -0.149059    0.200106
O                 1.754659   -0.341107    0.491800
O                -1.913042    0.142177   -0.236947
O                -0.317940   -2.222970    0.205339
O                 0.470199   -0.238182   -1.965332
O                -0.381746   -0.266337    2.300178
H                 0.085029    0.457850    2.749028
H                -2.202205   -0.547249   -0.857303
H                 0.065663   -2.593261    1.018398
H                -0.408136   -0.223889   -2.378599
H                -1.975455    0.979252   -0.726468
H                 0.195470   -2.618510   -0.519887
H                 0.809516    0.704163   -2.043331
H                -1.322298   -0.023681    2.334935
O                 1.192703    2.291277   -1.747775
O                 0.223650    1.852891    0.258336
C                 0.726572    2.628321   -0.646047
H                 0.709739    3.694449   -0.363083
19
7-8 TS(PFA)
Fe                -0.069663   -0.347420   -0.239372
O                 2.013600   -0.360474   -0.158052
O                -2.201782   -0.265599   -0.283545
O                -0.087527   -2.496814   -0.049838
O                -0.031909   -0.523984   -2.374233
O                -0.145686   -0.174959    1.936466
H                 0.698423    0.248728    2.172234
H                 2.147621    0.728043    0.234278
H                -2.506395    0.325045    0.426239
H                -0.301856   -2.702144    0.876307
H                -0.520291    0.234272   -2.738649
H                -2.475784    0.161027   -1.113729
H                 0.830007   -2.795537   -0.171226
H                 0.890414   -0.399063   -2.657348
H                -0.821567    0.503451    2.110124
O                 2.107368    1.974051    0.504714
O                 0.008281    1.728883   -0.296150
C                 0.980811    2.424740    0.147270
H                 0.817941    3.508265    0.217633
18
7b-8a TS(PFA)
Fe                 0.241934   -0.200625   -0.003233
O                 1.830080   -0.258671    0.278691
O                -1.881407   -0.090507   -0.101277
O                 0.000664   -2.358157   -0.053885
O                 0.486087    0.116330   -1.933399
O                -0.148637   -0.208739    2.090029
H                 0.461011    0.424279    2.504453
H                -2.199546   -0.563446   -0.888684
H                -0.934908   -2.558512    0.115958
H                -0.399377    0.048999   -2.330897
H                -2.081606    0.847375   -0.265184
H                 0.480024   -2.713353    0.712586
H                 0.731980    1.304535   -1.907359
H                -1.038915    0.155740    2.231320
O                 0.894953    2.495715   -1.751044
O                -0.026768    2.042792    0.261060
C                 0.425499    2.831719   -0.608770
H                 0.422430    3.908276   -0.384515
19
8(PFA)
Fe                 0.102452   -0.314970    0.010548
O                 1.700894   -0.515006    0.184365
O                -2.007592   -0.210633   -0.121295
O                -0.276361   -2.414758   -0.002414
O                 0.240189   -0.241617   -2.083662
O                -0.226368   -0.263854    2.097693
H                 0.568623    0.084199    2.536261
H                 2.259971    1.252824   -0.254088
H                -2.316501   -0.867929   -0.768118
H                -0.986869   -2.579829    0.641703
H                -0.567032    0.193130   -2.410199
H                -2.252322    0.652964   -0.495972
H                 0.504473   -2.869528    0.355883
H                 0.972211    0.356924   -2.313371
H                -0.927968    0.389057    2.266269
O                 2.194036    2.227698   -0.404388
O                -0.018164    1.852406   -0.112857
C                 0.945569    2.604903   -0.319091
H                 0.802807    3.681106   -0.450322
19
8(heptet)(PFA)
Fe                -0.066977   -0.256836   -0.050514
O                 1.912765   -0.201732   -0.101751
O                -2.206510   -0.145422   -0.207394
O                -0.192314   -2.403461    0.047096
O                 0.155629   -0.289338   -2.184153
O                 0.059024   -0.146201    2.082213
H                 0.846135   -0.617003    2.404313
H                 2.004776    1.381775   -0.110963
H                -2.508325   -0.879552   -0.768950
H                -1.125778   -2.642417    0.179248
H                 0.561648    0.548141   -2.467843
H                -2.448056    0.663482   -0.689077
H                 0.259285   -2.680249    0.862607
H                 0.796209   -0.982879   -2.419778
H                 0.194104    0.788689    2.316179
O                 1.901193    2.400839   -0.122771
O                -0.314598    1.926472   -0.108539
C                 0.642304    2.723449   -0.127369
H                 0.458315    3.802202   -0.152036
19
8'(PFA)
Fe                 0.073558   -0.281027    0.007366
O                 1.983562   -0.422978    0.117759
O                -2.095228   -0.266377   -0.186179
O                -0.289091   -2.426492    0.007364
O                 0.223344   -0.256788   -2.138856
O                -0.197491   -0.225288    2.151867
H                 0.612211    0.138614    2.548144
H                 2.268185    1.191648   -0.198371
H                -2.344262   -0.942475   -0.838326
H                -0.996588   -2.601540    0.651039
H                -0.613139    0.106483   -2.476689
H                -2.339904    0.582012   -0.592311
H                 0.505776   -2.837264    0.387051
H                 0.899175    0.407547   -2.358593
H                -0.890148    0.433364    2.331689
O                 2.231088    2.192391   -0.346846
O                 0.007045    1.893022   -0.047194
C                 1.001514    2.612043   -0.256695
H                 0.889222    3.693063   -0.381702
18
8a(PFA)
Fe                 0.152807   -0.175216    0.026160
O                 1.734575   -0.285573    0.346280
O                -1.954851   -0.114468   -0.241839
O                -0.343474   -2.330461    0.078519
O                 0.456843   -0.022043   -1.819228
O                -0.314520   -0.163682    2.091484
H                 0.442558    0.220303    2.563830
H                -2.209097   -0.807105   -0.873502
H                -0.300207   -2.589700    1.013390
H                -0.423774   -0.001098   -2.233158
H                -2.192991    0.729386   -0.661017
H                 0.402340   -2.788265   -0.341433
H                 0.849606    1.517022   -1.823524
H                -1.049082    0.458521    2.228472
O                 0.997027    2.523326   -1.706506
O                -0.039380    2.161159    0.273025
C                 0.487910    2.905739   -0.563057
H                 0.567209    3.985904   -0.392045
18
8a(heptet)(PFA)
Fe                 0.379359   -0.155343    0.076956
O                 2.198553   -0.541256    0.589617
O                -1.906640    0.246416   -0.170216
O                -0.361622   -2.222145    0.001127
O                 0.590908    0.004813   -1.844716
O                -0.074815   -0.186428    2.233971
H                -0.215950    0.740595    2.487116
H                -2.142909   -0.377224   -0.874300
H                -0.534307   -2.502169    0.914966
H                -0.164845   -0.415050   -2.286245
H                -1.918517    1.116358   -0.598578
H                 0.390358   -2.765124   -0.286738
H                 0.496987    1.467123   -1.953342
H                -0.941874   -0.611780    2.336013
O                 0.457703    2.520433   -1.876605
O                 0.409725    2.076693    0.338817
C                 0.420603    2.865256   -0.624823
H                 0.398313    3.947532   -0.453236
18
8a'(PFA)
Fe                 0.432633   -0.170311    0.157943
O                 2.184757   -0.494008    0.658680
O                -1.893379    0.252476   -0.155272
O                -0.310008   -2.240624    0.111778
O                 0.570311   -0.063103   -1.790561
O                -0.332875   -0.174044    2.248046
H                -0.010858    0.653943    2.640126
H                -2.157201   -0.443375   -0.776005
H                 0.169383   -2.719964    0.807091
H                -0.261614   -0.404677   -2.156659
H                -1.877381    1.064103   -0.684210
H                 0.027289   -2.606095   -0.722794
H                 0.497238    1.381979   -1.908346
H                -1.286983   -0.037068    2.125349
O                 0.448838    2.444477   -1.851840
O                 0.451245    2.048544    0.373542
C                 0.432151    2.815747   -0.609579
H                 0.397482    3.900697   -0.457505
25
3(PAA)
Fe                -0.335096   -0.054524   -0.016473
O                 1.967858    0.168943    0.187229
O                -0.404737    2.118189   -0.212214
O                -2.491305   -0.147275   -0.504582
O                -0.117197   -2.228188    0.072565
O                 0.055391   -0.164387   -2.206633
O                -0.549384    0.016639    2.162306
H                 0.271313    0.356396    2.551173
H                 2.309519   -0.745786    0.163395
H                 0.519024    2.389901   -0.023540
H                -2.665084   -0.993236   -0.945848
H                -0.673800   -2.571610    0.789212
H                -0.705868    0.236443   -2.653935
H                -0.538402    2.305934   -1.154631
H                -3.006455   -0.184967    0.315887
H                -0.495583   -2.598323   -0.740494
H                 0.794553    0.432770   -2.399104
H                -1.228116    0.670494    2.389498
O                 2.478904    0.573417    1.488110
O                 2.161888    2.683455    0.690349
C                 2.533586    1.935315    1.573164
C                 3.075797    2.335504    2.909700
H                 2.249510    2.752098    3.494642
H                 3.518619    1.496726    3.446668
H                 3.816848    3.122886    2.753802
25
3-4 TS(PAA)
Fe                -0.177653   -0.030633   -0.050910
O                 1.837006    0.059161    0.097641
O                -0.364372    2.133407   -0.170213
O                -2.376398   -0.172307   -0.391802
O                -0.108863   -2.211753    0.113385
O                -0.029038   -0.137509   -2.233003
O                -0.637001    0.056291    2.097976
H                 0.149782    0.412204    2.541869
H                 2.196802   -0.846463    0.177572
H                 0.559435    2.409188    0.045705
H                -2.528977   -0.845667   -1.073465
H                -0.740780   -2.459355    0.807556
H                -0.837592    0.255585   -2.598391
H                -0.482376    2.340387   -1.111148
H                -2.746584   -0.552710    0.420371
H                -0.476655   -2.581629   -0.705208
H                 0.688858    0.448484   -2.519715
H                -1.324594    0.729354    2.221970
O                 2.508839    0.567726    1.550027
O                 2.138107    2.651080    0.707344
C                 2.548301    1.897565    1.582309
C                 3.156707    2.375162    2.878995
H                 2.355773    2.839028    3.463395
H                 3.612597    1.570133    3.454949
H                 3.899592    3.139475    2.637674
24
3a(PAA)
Fe                -0.100388    0.059984   -0.055478
O                 1.936551    0.275398    0.019036
O                -0.352902    2.304089   -0.285691
O                -2.333485   -0.060154   -0.200549
O                -0.100201   -2.171189    0.135527
O                -0.011055   -0.178940   -2.268901
O                -0.400104    0.149362    2.172654
H                 0.465495   -0.091094    2.538162
H                 0.516348    2.537955    0.116262
H                -2.546697   -0.887073   -0.660013
H                 0.030809   -2.362876    1.077010
H                -0.220979    0.660518   -2.705116
H                -0.246398    2.497017   -1.229097
H                -2.645759   -0.199414    0.706839
H                 0.713772   -2.479025   -0.291624
H                 0.911131   -0.356255   -2.509220
H                -0.507831    1.084631    2.404526
O                 2.420606    0.518260    1.372420
O                 1.972312    2.731621    1.074034
C                 2.385441    1.798944    1.758478
C                 2.882126    1.951626    3.168505
H                 2.017083    2.154775    3.808885
H                 3.392366    1.056762    3.525827
H                 3.549987    2.814786    3.216905
25
4(PAA)
Fe                 0.196792   -0.225050   -0.016871
O                 2.009674   -0.402052    0.267541
O                 0.095090    1.953970   -0.204363
O                -2.078631    0.088695   -0.382937
O                -0.361624   -2.334088    0.045010
O                 0.267288   -0.359528   -2.177281
O                -0.333810   -0.035085    2.099718
H                 0.160031    0.749702    2.406245
H                 2.382295    0.390914    0.692219
H                 0.471740    2.298157    0.628215
H                -2.512149   -0.526971    0.228434
H                 0.005738   -2.689795    0.871223
H                -0.642981   -0.204777   -2.481491
H                 0.732541    2.197113   -0.895888
H                -2.231124    0.967751   -0.002208
H                 0.138024   -2.772243   -0.663797
H                 0.777465    0.403673   -2.495551
H                -1.270407    0.218335    2.144518
O                 2.938135    2.158226    1.563918
O                 1.102316    2.517306    2.470770
C                 2.352935    2.714109    2.548409
C                 3.045521    3.461925    3.616310
H                 3.332420    2.751679    4.400091
H                 3.947884    3.929263    3.215317
H                 2.368667    4.207672    4.039016
25
4-5 TS(PAA)
Fe                -0.029255   -0.121870    0.553095
O                 1.618199   -0.081984    1.414620
O                -0.580121    1.985054    0.647602
O                -1.918144   -0.293068   -0.643734
O                -0.050623   -2.200318    0.005544
O                 0.897247    0.313949   -1.427435
O                -1.243654   -0.395647    2.290052
H                -0.883480    0.156794    3.004418
H                 2.527212    0.393707    0.750598
H                 0.190424    2.337244    1.139596
H                -2.485217   -0.910348   -0.153727
H                 0.578274   -2.666857    0.581528
H                 0.218447    0.765937   -1.955086
H                -0.488166    2.336403   -0.254009
H                -2.373391    0.562315   -0.586050
H                 0.339849   -2.242334   -0.884355
H                 1.578053    0.986534   -1.253227
H                -2.120129   -0.026423    2.088983
O                 3.264742    1.242877    0.325892
O                 1.947867    2.086089    1.906579
C                 2.877339    2.226853    1.050719
C                 3.504500    3.575727    0.862395
H                 3.361088    4.194613    1.748111
H                 4.565427    3.459913    0.633173
H                 3.013304    4.055188    0.008373
25
5(PAA)
Fe                -0.164025   -0.224083    0.540636
O                 1.181199   -0.320208    1.429724
O                -0.338136    1.818564    0.706660
O                -1.880939   -0.272994   -0.661729
O                -0.163089   -2.268988    0.061553
O                 0.991353    0.050841   -1.300862
O                -1.350023   -0.529625    2.277162
H                -1.074097    0.138931    2.927027
H                 2.473557    0.814612    1.033500
H                 0.542680    2.251618    0.943204
H                -2.510803   -0.905160   -0.274387
H                 0.719782   -2.631354    0.248446
H                 0.377106    0.443039   -1.944071
H                -0.568777    2.154368   -0.176267
H                -2.334181    0.587410   -0.639335
H                -0.284489   -2.365182   -0.898974
H                 1.648050    0.745290   -1.122197
H                -2.267727   -0.303513    2.047482
O                 3.278876    1.361710    0.858394
O                 1.868915    3.087749    1.217621
C                 3.004036    2.656800    0.998274
C                 4.208734    3.537884    0.889491
H                 4.805806    3.425171    1.800970
H                 4.828294    3.228422    0.044430
H                 3.901357    4.577641    0.782710
25
5(heptet)(PAA)
Fe                -0.209101   -0.165043    0.472490
O                 1.361577   -0.367790    1.621447
O                -0.333734    1.964150    0.775749
O                -1.976747    0.045467   -0.832279
O                -0.225017   -2.242726   -0.060327
O                 1.121257    0.164804   -1.200495
O                -1.306438   -0.474130    2.272748
H                -1.013271   -1.302038    2.690771
H                 2.239902    1.005076    1.721066
H                 0.522852    2.298432    0.415224
H                -2.450746   -0.802428   -0.835121
H                 0.701924   -2.505540   -0.188843
H                 0.545972    0.457969   -1.927260
H                -1.029876    2.346547    0.217542
H                -2.587540    0.673042   -0.412895
H                -0.645076   -2.349954   -0.930382
H                 1.633140    0.963354   -0.929438
H                -1.100092    0.231057    2.909742
O                 2.918679    1.740725    1.852267
O                 2.184689    2.516105   -0.134609
C                 2.949973    2.588309    0.842110
C                 4.001203    3.646386    0.973296
H                 3.990236    4.061408    1.984237
H                 4.982030    3.185250    0.814065
H                 3.841969    4.429488    0.233003
25
5'(PAA)
Fe                -0.234049   -0.173133    0.539206
O                 1.389059   -0.207230    1.485133
O                -0.403594    2.001718    0.723608
O                -2.000777    0.038048   -0.771712
O                -0.232156   -2.249703    0.025921
O                 1.045428    0.189886   -1.179518
O                -1.523376   -0.479218    2.233617
H                -1.261554   -1.319295    2.647088
H                 2.742297    0.767370    1.504365
H                 0.512139    2.307234    0.535576
H                -2.457779   -0.819333   -0.786332
H                 0.697938   -2.494522   -0.117883
H                 0.483032    0.558234   -1.880895
H                -0.935332    2.323051   -0.023664
H                -2.619670    0.640753   -0.327248
H                -0.662629   -2.365236   -0.838244
H                 1.610498    0.939852   -0.875742
H                -1.306897    0.206769    2.887199
O                 3.394937    1.514568    1.618353
O                 2.225915    2.456340   -0.064885
C                 3.123744    2.508735    0.788292
C                 3.981074    3.717782    1.000738
H                 3.644283    4.216788    1.916619
H                 5.023788    3.426272    1.145306
H                 3.881442    4.402192    0.159212
22
6(PAA)
Fe                -0.323192   -0.108853   -0.049071
O                 1.991794    0.483457    0.031670
O                -2.498906   -0.074733   -0.211298
O                -0.064179   -2.251524   -0.007338
O                -0.117667   -0.160201   -2.245389
O                -0.447737    0.037462    2.126008
H                 0.379550    0.399888    2.478782
H                -2.897707   -0.653275    0.456893
H                 0.546819   -2.513288    0.698869
H                -0.000448    0.762796   -2.520817
H                -2.767923   -0.453341   -1.062598
H                 0.344573   -2.561838   -0.830517
H                 0.726546   -0.587044   -2.459618
H                -1.121765    0.698929    2.346773
O                 2.219860    1.884574   -0.236023
O                -0.048581    2.096914   -0.159010
C                 1.058098    2.589209   -0.322940
H                 2.234264    0.428796    0.977702
C                 1.336676    4.012790   -0.671288
H                 2.375029    4.282890   -0.478061
H                 1.120491    4.142141   -1.737310
H                 0.657421    4.646939   -0.098466
22
6-7 TS(PAA)
Fe                 0.020102    0.148769   -0.289898
O                 2.046389    0.377818   -0.320834
O                -2.169956    0.075344   -0.424010
O                -0.022765   -2.041878   -0.164386
O                -0.141699    0.128599   -2.474541
O                -0.126978    0.101634    1.890923
H                -0.277061    1.017568    2.176663
H                 2.463698   -0.028550    0.465399
H                -2.514783    0.295478    0.455955
H                -0.726322   -2.282933    0.459034
H                 0.661619   -0.269417   -2.845999
H                -2.431697   -0.847882   -0.569764
H                 0.797855   -2.353926    0.247857
H                -0.859360   -0.480307   -2.711546
H                -0.936568   -0.375970    2.134171
O                 2.460836    1.937144    0.063352
O                 0.233071    2.308084   -0.173074
C                 1.387256    2.708472    0.032409
C                 1.721413    4.146953    0.301380
H                 1.278525    4.410398    1.266995
H                 2.796446    4.323848    0.325828
H                 1.250554    4.752542   -0.477421
21
6a(PAA)
Fe                -0.166453   -0.093487    0.038044
O                 1.776399    0.520404    0.287973
O                -2.384830   -0.090894   -0.118938
O                 0.068542   -2.269995    0.094357
O                -0.121761   -0.256677   -2.203696
O                -0.509779   -0.096927    2.293212
H                 0.316227    0.283346    2.629838
H                -2.608750   -0.760088   -0.784357
H                 0.522777   -2.546747    0.904519
H                 0.015289    0.656721   -2.499533
H                -2.610281    0.753982   -0.538962
H                 0.646962   -2.551969   -0.630674
H                 0.693318   -0.718332   -2.453079
H                -1.175634    0.586669    2.462423
O                 2.027420    1.883999   -0.141859
O                -0.212148    2.132513   -0.241752
C                 0.927303    2.598922   -0.357016
C                 1.220994    4.010550   -0.759709
H                 2.292922    4.202819   -0.809571
H                 0.762861    4.195082   -1.735721
H                 0.755816    4.684457   -0.034407
22
7(PAA)
Fe                -0.005121   -0.180834   -0.204866
O                 1.971498   -0.116932   -0.090503
O                -2.175659   -0.128335   -0.336619
O                -0.089819   -2.364138   -0.071873
O                 0.048284   -0.367831   -2.362645
O                -0.255160   -0.147505    1.960594
H                 0.198844    0.654393    2.270592
H                 2.224801   -0.107311    0.851488
H                -2.527483   -0.869218    0.184493
H                -0.222931   -2.566081    0.869506
H                -0.439003    0.393394   -2.720807
H                -2.479261    0.675562    0.116952
H                 0.801597   -2.692353   -0.276868
H                 0.973302   -0.225173   -2.626573
H                -1.199360    0.017388    2.125966
O                 2.279755    1.987092   -0.094525
O                 0.038609    1.863531   -0.322982
C                 1.132390    2.508174   -0.260313
C                 1.090717    4.007731   -0.408635
H                 2.062684    4.457052   -0.206726
H                 0.784537    4.230199   -1.435832
H                 0.333987    4.404011    0.273027
22
7-8 TS(PAA)
Fe                -0.074440   -0.298353   -0.250495
O                 2.046863   -0.363513   -0.163274
O                -2.214450   -0.282364   -0.258765
O                -0.075408   -2.454243   -0.061544
O                -0.057127   -0.511079   -2.382916
O                -0.132722   -0.143061    1.918378
H                 0.711088    0.276463    2.161582
H                 2.161006    0.659281    0.263448
H                -2.517526    0.314404    0.446649
H                -0.277017   -2.658747    0.867339
H                -0.550832    0.240006   -2.754933
H                -2.515336    0.123454   -1.089819
H                 0.838072   -2.758565   -0.196682
H                 0.862206   -0.386355   -2.675374
H                -0.810694    0.527195    2.112448
O                 2.094727    1.965599    0.579481
O                 0.036480    1.729899   -0.303335
C                 0.997053    2.447820    0.180355
C                 0.760118    3.928162    0.245757
H                 0.620589    4.308009   -0.771301
H                -0.160442    4.125135    0.802256
H                 1.603760    4.432432    0.716796
22
8(PAA)
Fe                 0.133791   -0.311949   -0.004883
O                 1.734839   -0.525685    0.132146
O                -1.964488   -0.067411   -0.027050
O                -0.307394   -2.388342   -0.030530
O                 0.252163   -0.218354   -2.102820
O                -0.153186   -0.287310    2.104743
H                 0.651912    0.059811    2.524823
H                 2.255179    1.240580   -0.281664
H                -2.364343   -0.720136   -0.626679
H                -1.017077   -2.534250    0.619151
H                -0.555997    0.227547   -2.410836
H                -2.169210    0.800615   -0.414354
H                 0.460891   -2.872693    0.316393
H                 0.984886    0.379260   -2.332145
H                -0.849012    0.366986    2.288468
O                 2.183898    2.213849   -0.430443
O                 0.001275    1.800283   -0.057725
C                 0.933111    2.595721   -0.305966
C                 0.679426    4.047733   -0.520524
H                 1.541865    4.639325   -0.210768
H                 0.520030    4.200460   -1.594657
H                -0.221512    4.350019    0.013331
22
8(heptet)(PAA)
Fe                -0.056879   -0.243646   -0.021224
O                 1.915638   -0.213023   -0.087285
O                -2.204367   -0.105986   -0.112094
O                -0.217648   -2.395184    0.032139
O                 0.144938   -0.234973   -2.146556
O                 0.131419   -0.189410    2.109929
H                 0.923440   -0.675996    2.395411
H                 1.991548    1.394372   -0.210537
H                -2.537834   -0.814254   -0.688194
H                -1.150208   -2.620512    0.190413
H                 0.519963    0.621470   -2.415650
H                -2.452358    0.724631   -0.550961
H                 0.256247   -2.699443    0.824485
H                 0.789741   -0.907066   -2.426375
H                 0.284459    0.736818    2.365454
O                 1.889792    2.401352   -0.290041
O                -0.297589    1.909792   -0.036582
C                 0.629704    2.738381   -0.186999
C                 0.353495    4.205604   -0.228863
H                 1.001918    4.691024   -0.960941
H                -0.696877    4.385318   -0.456178
H                 0.584565    4.622777    0.757936
22
8'(PAA)
Fe                 0.076480   -0.328185   -0.036638
O                 1.925405   -0.176915   -0.060781
O                -2.073327   -0.207862   -0.146555
O                -0.054448   -2.469760    0.060248
O                -0.130194   -0.347884   -2.216921
O                -0.106893   -0.222357    2.147436
H                 0.791665   -0.368974    2.487461
H                 2.210038    1.473619   -0.075477
H                -2.388204   -0.893679   -0.758647
H                -0.995580   -2.690225    0.174371
H                -0.286476    0.581084   -2.459007
H                -2.323896    0.637213   -0.555966
H                 0.374800   -2.754292    0.885024
H                 0.750814   -0.553539   -2.572401
H                -0.295694    0.712987    2.336320
O                 2.035973    2.452715   -0.123596
O                -0.156681    1.880391   -0.107116
C                 0.750104    2.735583   -0.147796
C                 0.461495    4.198948   -0.229638
H                 0.963255    4.608901   -1.111128
H                -0.611306    4.373907   -0.283170
H                 0.885777    4.690366    0.651264
28
3(PPA)
Fe                -0.282094   -0.027280   -0.051373
O                 1.991384    0.102853    0.063038
O                -0.298463    2.158717   -0.246652
O                -2.477463   -0.061147   -0.236168
O                -0.130377   -2.209943    0.082897
O                -0.082550   -0.196031   -2.259106
O                -0.469595    0.092628    2.131006
H                 0.353064    0.428705    2.518839
H                 2.306642   -0.821826    0.044599
H                 0.640538    2.408166   -0.120007
H                -2.757722   -0.849987   -0.725026
H                -0.699685   -2.503486    0.811892
H                -0.553422    0.542469   -2.673970
H                -0.493753    2.372887   -1.172109
H                -2.867325   -0.161895    0.645634
H                -0.537821   -2.579090   -0.716474
H                 0.848582   -0.057624   -2.490723
H                -1.142589    0.756348    2.346377
O                 2.494086    0.494128    1.373910
O                 2.360561    2.600271    0.522085
C                 2.624486    1.851920    1.442541
C                 3.078316    2.246061    2.822374
H                 2.155213    2.409322    3.394839
H                 3.602075    1.409898    3.291988
C                 3.929160    3.517442    2.792991
H                 4.175999    3.818502    3.814019
H                 4.862436    3.350544    2.247323
H                 3.389051    4.336020    2.310605
28
3-4 TS(PPA)
Fe                -0.183610   -0.013726   -0.061344
O                 1.848066   -0.037313    0.037650
O                -0.221723    2.150606   -0.268365
O                -2.382769   -0.033978   -0.235045
O                -0.224158   -2.217744    0.100924
O                -0.140062   -0.198836   -2.240260
O                -0.422302    0.084185    2.111037
H                 0.409961    0.418017    2.483207
H                 2.136484   -0.963893    0.158282
H                 0.719536    2.384639   -0.090259
H                -2.619863   -0.675876   -0.922849
H                -0.876533   -2.420885    0.790664
H                -0.832884    0.373683   -2.606343
H                -0.356246    2.327886   -1.213374
H                -2.732979   -0.408608    0.588524
H                -0.617850   -2.551611   -0.720878
H                 0.694357    0.176926   -2.561875
H                -1.086939    0.761022    2.314423
O                 2.544835    0.476722    1.481610
O                 2.350643    2.540288    0.544782
C                 2.666331    1.801930    1.469656
C                 3.210439    2.286389    2.803577
H                 2.324741    2.424231    3.437613
H                 3.813834    1.501329    3.265568
C                 3.985713    3.595954    2.656185
H                 4.296181    3.950522    3.642755
H                 4.880993    3.456122    2.043353
H                 3.365122    4.364817    2.189378
27
3a(PPA)
Fe                -0.103850    0.045815   -0.041155
O                 1.934110    0.184704    0.008739
O                -0.302293    2.291388   -0.270108
O                -2.324845   -0.004818   -0.202303
O                -0.153279   -2.186483    0.162857
O                -0.012564   -0.207925   -2.255587
O                -0.389443    0.235476    2.194231
H                 0.462722   -0.031428    2.572190
H                 0.589529    2.516334    0.082112
H                -2.574264   -0.811534   -0.679037
H                -0.045031   -2.380946    1.106692
H                -0.209954    0.634153   -2.692555
H                -0.245062    2.478045   -1.219062
H                -2.670522   -0.134320    0.694287
H                 0.665705   -2.504548   -0.246753
H                 0.908659   -0.396138   -2.491316
H                -0.448668    1.185029    2.381488
O                 2.448264    0.452634    1.347949
O                 2.106424    2.671329    0.970435
C                 2.475760    1.745848    1.688899
C                 2.976459    1.919094    3.103840
H                 2.081593    1.886646    3.740202
H                 3.593462    1.060314    3.380182
C                 3.719592    3.241907    3.295774
H                 4.006162    3.363191    4.343812
H                 4.627954    3.273365    2.686150
H                 3.087846    4.087261    3.010484
28
4(PPA)
Fe                 0.227497   -0.255136   -0.095537
O                 2.028535   -0.439482    0.226162
O                 0.145941    1.931635   -0.272997
O                -2.050016    0.076019   -0.492837
O                -0.332964   -2.349787   -0.027656
O                 0.334917   -0.367916   -2.252375
O                -0.318932   -0.050029    2.021384
H                 0.152560    0.746639    2.332740
H                 2.367911    0.276124    0.793312
H                 0.552684    2.267755    0.549108
H                -2.556622   -0.388723    0.190721
H                -1.284577   -2.410016    0.156488
H                -0.566440   -0.215613   -2.582438
H                 0.767644    2.165960   -0.981542
H                -2.139333    1.017071   -0.274921
H                 0.103775   -2.735789    0.749423
H                 0.855330    0.389860   -2.566901
H                -1.260722    0.182324    2.060731
O                 2.989909    1.872369    1.820119
O                 1.096828    2.478854    2.415941
C                 2.334505    2.490571    2.714338
C                 2.923671    3.145935    3.907253
H                 2.766406    4.223454    3.766106
H                 2.306340    2.854783    4.764786
C                 4.402748    2.809302    4.107142
H                 4.543062    1.737681    4.273098
H                 4.996473    3.105961    3.238176
H                 4.782220    3.345696    4.980029
28
4-5 TS(PPA)
Fe                -0.038873   -0.117420    0.589592
O                 1.597637   -0.084161    1.477764
O                -0.587247    1.973523    0.662125
O                -1.901327   -0.342095   -0.626119
O                -0.056543   -2.195540    0.054125
O                 0.928214    0.292459   -1.389236
O                -1.267937   -0.376367    2.324007
H                -0.926242    0.208198    3.021730
H                 2.534853    0.367299    0.818652
H                 0.188910    2.333034    1.140977
H                -2.483622   -0.936090   -0.125096
H                 0.818646   -2.570348    0.249858
H                 0.340340    0.878515   -1.892359
H                -0.517830    2.331460   -0.238540
H                -2.352995    0.517106   -0.614656
H                -0.151098   -2.253652   -0.911402
H                 1.725002    0.818995   -1.204481
H                -2.148438   -0.028647    2.102730
O                 3.279598    1.186477    0.378967
O                 1.939258    2.113269    1.889552
C                 2.884364    2.208699    1.048183
C                 3.530132    3.550269    0.810708
H                 3.308676    4.190146    1.667742
H                 3.005968    3.976567   -0.055109
C                 5.032663    3.453658    0.537292
H                 5.560072    3.023025    1.393718
H                 5.233025    2.831977   -0.338817
H                 5.437700    4.452411    0.353223
28
5(PPA)
Fe                -0.155278   -0.254059    0.531401
O                 1.209791   -0.399928    1.383690
O                -0.288541    1.780186    0.749451
O                -1.900217   -0.257761   -0.645143
O                -0.222845   -2.285972    0.000883
O                 0.941353    0.136318   -1.336788
O                -1.328335   -0.563159    2.269606
H                -0.947345   -0.023955    2.983378
H                 2.504784    0.745023    0.987833
H                 0.606551    2.203975    0.953984
H                -2.531936   -0.879880   -0.244689
H                 0.651210   -2.683120    0.155309
H                 0.305006    0.567152   -1.931785
H                -0.563288    2.142606   -0.109981
H                -2.335965    0.611008   -0.604178
H                -0.369557   -2.350780   -0.958778
H                 1.599969    0.821433   -1.132321
H                -2.206490   -0.183827    2.093700
O                 3.315467    1.283936    0.810811
O                 1.932910    3.027134    1.193159
C                 3.060357    2.581169    0.959851
C                 4.278970    3.455959    0.882562
H                 4.983439    3.028451    0.164625
H                 3.960857    4.440070    0.531357
C                 4.932616    3.568306    2.273159
H                 4.229154    3.986502    2.999430
H                 5.259990    2.587941    2.631228
H                 5.804242    4.225823    2.219762
28
5(heptet)(PPA)
Fe                -0.218597   -0.163387    0.476668
O                 1.314368   -0.323076    1.671449
O                -0.346437    1.983740    0.631208
O                -2.009517    0.032934   -0.811045
O                -0.225995   -2.239454   -0.024710
O                 1.218200    0.067181   -1.141621
O                -1.329295   -0.442664    2.268328
H                -1.041121   -1.255457    2.717790
H                 2.146392    1.065234    1.853425
H                 0.563438    2.269561    0.374116
H                -2.465941   -0.824538   -0.816938
H                 0.700537   -2.506991   -0.144760
H                 0.700526    0.344745   -1.915995
H                -0.932594    2.323243   -0.065068
H                -2.625209    0.642121   -0.371680
H                -0.647545   -2.366808   -0.891119
H                 1.733532    0.862656   -0.869029
H                -1.153112    0.282315    2.892332
O                 2.835595    1.790543    1.993096
O                 2.278012    2.425435   -0.096090
C                 2.981886    2.544847    0.922514
C                 4.071070    3.578550    1.017905
H                 4.559531    3.503593    1.991253
H                 3.581319    4.557264    0.954443
C                 5.079517    3.425925   -0.130235
H                 5.586486    2.457313   -0.078126
H                 4.578283    3.502052   -1.098856
H                 5.836629    4.211963   -0.068681
28
5'(PPA)
Fe                -0.197570   -0.169264    0.501026
O                 1.307547   -0.345685    1.636957
O                -0.337894    1.987153    0.670571
O                -1.987024    0.023217   -0.776788
O                -0.205723   -2.248542   -0.029751
O                 1.166514    0.099858   -1.165417
O                -1.376694   -0.444196    2.268615
H                -1.068003   -1.247643    2.720598
H                 2.189156    1.024056    1.785842
H                 0.560089    2.278607    0.381094
H                -2.440770   -0.835712   -0.791587
H                 0.722828   -2.510446   -0.147964
H                 0.629274    0.393279   -1.920065
H                -0.949620    2.323558   -0.005076
H                -2.605612    0.625435   -0.331434
H                -0.620908   -2.365867   -0.900643
H                 1.693375    0.888171   -0.893466
H                -1.194181    0.286074    2.884072
O                 2.872346    1.751785    1.934233
O                 2.265574    2.444141   -0.122964
C                 2.982602    2.546226    0.888424
C                 4.053522    3.596652    0.998570
H                 4.502314    3.557409    1.992909
H                 3.559464    4.567198    0.878750
C                 5.112566    3.412931   -0.099853
H                 5.622711    2.450549    0.006967
H                 4.653071    3.453182   -1.091200
H                 5.861003    4.206715   -0.031844
25
6(PPA)
Fe                -0.301902   -0.071472   -0.065918
O                 2.007844    0.475943    0.241504
O                -2.484382   -0.060666   -0.241088
O                 0.017654   -2.204705   -0.042893
O                -0.070087   -0.088674   -2.257236
O                -0.548428   -0.001667    2.114397
H                 0.227221    0.402706    2.532015
H                -2.868704   -0.662758    0.414670
H                 0.649985   -2.438544    0.654587
H                 0.040889    0.837786   -2.524855
H                -2.745368   -0.427160   -1.100024
H                 0.429003   -2.497918   -0.871157
H                 0.777342   -0.507558   -2.474646
H                -1.278211    0.605110    2.314611
O                 2.272648    1.854008   -0.112700
O                 0.007203    2.111000   -0.149723
C                 1.132389    2.567727   -0.303324
H                 2.168896    0.486291    1.206036
C                 1.441340    3.955776   -0.774037
H                 2.518201    4.131610   -0.738055
H                 0.952303    4.638151   -0.071102
C                 0.883955    4.152803   -2.194863
H                 1.358331    3.461968   -2.898385
H                -0.196150    3.985931   -2.213637
H                 1.085273    5.174794   -2.524903
25
6-7 TS(PPA)
Fe                 0.000225    0.148410   -0.330686
O                 2.028209    0.357670   -0.399859
O                -2.186491    0.020827   -0.358887
O                -0.022266   -2.019593   -0.133582
O                -0.163579    0.134740   -2.523764
O                -0.046885    0.302126    1.873222
H                -0.177098    1.241426    2.084131
H                 2.446546   -0.068330    0.375457
H                -2.507568    0.170890    0.544197
H                -0.747919   -2.274074    0.458564
H                 0.641850   -0.269931   -2.883568
H                -2.447353   -0.890105   -0.567962
H                 0.786766   -2.321629    0.307933
H                -0.879409   -0.479774   -2.752050
H                -0.848008   -0.139270    2.196963
O                 2.462293    1.910994    0.026536
O                 0.245058    2.319939   -0.242465
C                 1.399944    2.692446    0.011115
C                 1.739711    4.108732    0.407626
H                 2.822904    4.230157    0.470858
H                 1.361397    4.751745   -0.394019
C                 1.059900    4.437594    1.746408
H                -0.025196    4.332541    1.667602
H                 1.420173    3.774785    2.539260
H                 1.291938    5.468001    2.027815
24
6a(PPA)
Fe                -0.162362   -0.094410    0.054833
O                 1.769851    0.522649    0.352512
O                -2.374394   -0.091279   -0.147761
O                 0.066904   -2.270125    0.073265
O                -0.041599   -0.213692   -2.192015
O                -0.545775   -0.106574    2.302922
H                 0.273775    0.273275    2.655328
H                -2.588037   -0.759093   -0.818001
H                 0.516291   -2.563284    0.880342
H                 0.086288    0.703839   -2.479188
H                -2.589733    0.754882   -0.570680
H                 0.650550   -2.535699   -0.653890
H                 0.791043   -0.657136   -2.414949
H                -1.215289    0.575833    2.462334
O                 2.029848    1.869550   -0.125685
O                -0.207503    2.139127   -0.191692
C                 0.934052    2.590942   -0.340736
C                 1.232608    3.984614   -0.818751
H                 2.312406    4.108915   -0.926873
H                 0.890485    4.671122   -0.035587
C                 0.498126    4.271318   -2.135894
H                 0.824215    3.581906   -2.921531
H                -0.582378    4.163773   -2.008701
H                 0.707645    5.292131   -2.466044
25
7(PPA)
Fe                -0.007663   -0.176002   -0.191699
O                 1.964124   -0.118960   -0.078711
O                -2.180558   -0.126017   -0.336388
O                -0.102975   -2.360509   -0.069579
O                 0.063405   -0.344830   -2.350323
O                -0.259059   -0.149535    1.970486
H                 0.196491    0.648940    2.286838
H                 2.219551   -0.118531    0.862537
H                -2.518910   -0.946297    0.059534
H                -0.238556   -2.565350    0.870788
H                -0.418243    0.422708   -2.702757
H                -2.510070    0.590397    0.231003
H                 0.787915   -2.690601   -0.273858
H                 0.990741   -0.201653   -2.605774
H                -1.201801    0.010136    2.147176
O                 2.274572    1.992825   -0.066550
O                 0.034999    1.870696   -0.310802
C                 1.130417    2.510973   -0.254380
C                 1.098634    4.013817   -0.457798
H                 2.086806    4.427154   -0.247626
H                 0.387250    4.412326    0.273164
C                 0.649808    4.340426   -1.889806
H                 1.346976    3.922294   -2.622389
H                -0.347560    3.939070   -2.087812
H                 0.621531    5.425186   -2.024519
25
7-8 TS(PPA)
Fe                -0.076836   -0.306989   -0.247769
O                 2.043541   -0.359113   -0.164557
O                -2.217368   -0.296284   -0.252676
O                -0.067688   -2.462951   -0.057795
O                -0.063014   -0.520601   -2.379349
O                -0.132170   -0.150401    1.921525
H                 0.709392    0.273418    2.165061
H                 2.152824    0.657112    0.273747
H                -2.521136    0.300032    0.452781
H                -0.264065   -2.667320    0.872247
H                -0.559226    0.229358   -2.750382
H                -2.521758    0.106949   -1.083617
H                 0.847572   -2.760741   -0.195842
H                 0.855396   -0.393631   -2.673740
H                -0.813597    0.515895    2.116973
O                 2.078225    1.965882    0.593127
O                 0.028385    1.719382   -0.304685
C                 0.983961    2.443576    0.178347
C                 0.751870    3.932766    0.210298
H                -0.152799    4.114738    0.800812
H                 1.598545    4.400091    0.717401
C                 0.574562    4.499671   -1.207172
H                 1.462394    4.306824   -1.817896
H                -0.290425    4.050445   -1.702672
H                 0.421464    5.581141   -1.159640
25
8(PPA)
Fe                 0.136480   -0.305385   -0.004435
O                 1.736061   -0.526799    0.140872
O                -1.962587   -0.052923   -0.037217
O                -0.311532   -2.377838   -0.036385
O                 0.262144   -0.202776   -2.104167
O                -0.163012   -0.285156    2.103975
H                 0.637272    0.064245    2.531003
H                 2.272149    1.231208   -0.229163
H                -2.359869   -0.703225   -0.641315
H                -1.026535   -2.523968    0.607407
H                -0.537847    0.258071   -2.411276
H                -2.157556    0.815951   -0.427967
H                 0.452648   -2.866135    0.314033
H                 1.004067    0.386265   -2.326176
H                -0.862859    0.366079    2.283415
O                 2.208895    2.205633   -0.377600
O                 0.015985    1.802304   -0.055498
C                 0.957411    2.592716   -0.287251
C                 0.704845    4.042022   -0.553714
H                 1.585359    4.615425   -0.255680
H                -0.153221    4.351393    0.046851
C                 0.410649    4.239145   -2.055014
H                 1.262561    3.923977   -2.664046
H                -0.469469    3.664071   -2.356867
H                 0.217280    5.296890   -2.249653
25
8(heptet)(PPA)
Fe                -0.051612   -0.263357   -0.029351
O                 1.914871   -0.213329   -0.067271
O                -2.196312   -0.132666   -0.136835
O                -0.202001   -2.415728    0.001279
O                 0.160241   -0.235582   -2.159392
O                 0.146386   -0.221516    2.096190
H                 0.935163   -0.712778    2.382739
H                 1.981003    1.408156   -0.157797
H                -2.521864   -0.834128   -0.725723
H                -1.134537   -2.645746    0.152826
H                 0.521969    0.631933   -2.411164
H                -2.438856    0.703213   -0.568993
H                 0.269639   -2.727133    0.792117
H                 0.824130   -0.889605   -2.437479
H                 0.298107    0.702125    2.361618
O                 1.868081    2.412903   -0.228277
O                -0.316745    1.885820   -0.041857
C                 0.598961    2.730033   -0.163763
C                 0.303679    4.200945   -0.222935
H                 0.987789    4.643915   -0.953356
H                 0.599181    4.605631    0.754446
C                -1.155487    4.522563   -0.533594
H                -1.446778    4.117561   -1.507539
H                -1.822986    4.103584    0.224077
H                -1.300182    5.605763   -0.556787
25
8'(PPA)
Fe                 0.085693   -0.328618   -0.066564
O                 1.898222   -0.051622    0.125326
O                -2.098279   -0.289251   -0.292552
O                 0.020911   -2.459014    0.047456
O                -0.026242   -0.420951   -2.209558
O                -0.362199   -0.230980    2.086426
H                 0.501755   -0.117529    2.516967
H                 2.289892    1.526803   -0.002526
H                -2.331556   -0.991663   -0.921634
H                -0.907807   -2.716588    0.179125
H                -0.546220    0.342913   -2.512598
H                -2.330290    0.541679   -0.739687
H                 0.480444   -2.732734    0.859540
H                 0.867368   -0.282525   -2.566272
H                -0.826317    0.611292    2.229442
O                 2.122585    2.506125   -0.139182
O                -0.031750    1.840068   -0.192363
C                 0.835208    2.735764   -0.241534
C                 0.463710    4.175993   -0.451907
H                 0.728699    4.398008   -1.494626
H                 1.130499    4.782322    0.168338
C                -1.007947    4.474712   -0.180787
H                -1.657741    3.885432   -0.833280
H                -1.268332    4.249225    0.857660
H                -1.208464    5.533715   -0.362031
19
Sc(III)
Sc                 0.017125    0.016883   -0.023490
O                 2.211161    0.010404   -0.003543
O                 0.032967    2.211845   -0.062945
O                -2.176899    0.023352   -0.043445
O                 0.001237   -2.178069    0.015949
O                 0.027551   -0.033999   -2.218648
O                 0.006703    0.067800    2.171671
H                 0.827577    0.448868    2.526295
H                 2.578921   -0.716111    0.527364
H                -0.714324    2.621468    0.403046
H                -2.552282   -0.793389   -0.412892
H                 0.012152   -2.545337    0.915747
H                -0.793323   -0.415065   -2.573275
H                 2.586544    0.827283    0.365602
H                 0.022023    2.579030   -0.962778
H                -2.544661    0.750081   -0.574056
H                 0.748482   -2.587718   -0.450091
H                 0.748022   -0.581982   -2.573753
H                -0.713768    0.615787    2.526771
18
Sc(III)OH
Sc                 0.199658    0.093563   -0.103257
O                 2.090006    0.342938    0.196307
O                -0.276089    2.289182   -0.132837
O                -2.131522   -0.014715   -0.257910
O                 0.141955   -2.130259   -0.096835
O                 0.200215    0.066729   -2.318418
O                -0.256624    0.077219    2.090846
H                 0.375798    0.623211    2.584887
H                 0.544726    2.806289   -0.165718
H                -2.437938   -0.927837   -0.142725
H                 0.218698   -2.493811    0.800447
H                -0.689513   -0.027924   -2.695461
H                 2.485390   -0.066971    0.979310
H                -0.787314    2.560759   -0.912391
H                -2.585673    0.493737    0.431814
H                 0.881430   -2.513451   -0.596093
H                 0.716290   -0.672910   -2.679546
H                -1.132022    0.439232    2.302193
19
Mn(III)
Mn                 0.017261    0.016705   -0.023779
O                 2.258685   -0.184541    0.047230
O                 0.107330    2.054252   -0.063114
O                -2.223824    0.218475   -0.093764
O                -0.072845   -2.020867    0.015645
O                 0.073657   -0.002280   -2.071879
O                -0.038586    0.036034    2.024513
H                 0.788409    0.445397    2.340652
H                 2.513640   -0.448371    0.945770
H                -0.447440    2.402134    0.659947
H                -2.613773   -0.661878    0.028787
H                 0.338172   -2.334683    0.842812
H                -0.754480   -0.408958   -2.388493
H                 2.646931    0.696786   -0.073817
H                -0.303904    2.368207   -0.890122
H                -2.479507    0.481852   -0.992227
H                 0.482139   -2.368844   -0.707202
H                 0.791289   -0.602001   -2.348311
H                -0.757946    0.633709    2.300882
18
Mn(III)OH
Mn                 0.064683    0.174604   -0.021458
O                 1.853455    0.344705    0.096343
O                -0.295032    2.312188   -0.072327
O                -2.012888    0.013387   -0.015615
O                 0.226000   -2.001643    0.070517
O                -0.027324    0.060393   -2.215932
O                -0.106311    0.208755    2.198159
H                 0.703408   -0.190535    2.554987
H                 0.241555    2.706764    0.634782
H                -2.273735   -0.846677   -0.388107
H                -0.596181   -2.346928    0.456440
H                -0.878538   -0.357906   -2.426582
H                 2.172999    0.738575   -0.734788
H                 0.088579    2.648596   -0.899401
H                -2.387445    0.681052   -0.615527
H                 0.918021   -2.208375    0.719903
H                 0.644969   -0.583100   -2.493809
H                -0.817924   -0.408341    2.432965
19
Fe(II)
Fe                 0.022119    0.001403   -0.024328
O                 2.028911    0.228567    0.261103
O                -0.207980    2.021320   -0.165930
O                -1.986139   -0.225243   -0.289106
O                 0.242585   -2.020254    0.111473
O                 0.280593   -0.068227   -2.045907
O                -0.245979    0.075133    1.995412
H                 0.368474    0.713523    2.392278
H                 2.533034   -0.393179   -0.288082
H                 0.148097    2.449748    0.629279
H                -2.300923   -0.978960    0.236081
H                -0.320758   -2.366321    0.822186
H                -0.343379   -0.699490   -2.439309
H                 2.300232    1.109856   -0.043164
H                 0.327735    2.363634   -0.899502
H                -2.459280    0.543882    0.067526
H                -0.091127   -2.436650   -0.699711
H                 1.159613   -0.424435   -2.253315
H                -1.130619    0.426825    2.186547
18
Fe(II)OH
Fe                -0.141460   -0.003396   -0.106187
O                 1.764456    0.064802    0.364915
O                -0.349307    2.039007   -0.146892
O                -2.180032   -0.148221   -0.446744
O                -0.008173   -2.050727   -0.106613
O                 0.155372    0.055823   -2.133842
O                -0.181553   -0.016137    1.972781
H                 0.801160    0.065809    1.777625
H                 0.200833    2.436168    0.547275
H                -2.553645   -0.868750    0.084529
H                -0.484244   -2.408977    0.659475
H                -0.441472   -0.569655   -2.575043
H                 2.064101    0.978236    0.252600
H                 0.025359    2.369819   -0.979229
H                -2.611659    0.655125   -0.116463
H                 0.924792   -2.258204    0.065867
H                 1.047564   -0.279874   -2.316671
H                -0.449434    0.854363    2.306145
19
Fe(III)
Fe                 0.046359   -0.027849   -0.039792
O                 2.176402   -0.131864    0.024281
O                 0.025905    2.100578   -0.209312
O                -2.083790   -0.036958   -0.052434
O                -0.077140   -2.144614    0.028835
O                 0.055471    0.135186   -2.151415
O                 0.028459    0.152702    2.088078
H                 0.873309    0.560190    2.347269
H                 2.415329   -0.829409    0.659225
H                -0.342140    2.466451    0.613876
H                -2.393161   -0.862263   -0.464346
H                 0.034088   -2.408028    0.959236
H                -0.772939   -0.252766   -2.483196
H                 2.508594    0.697734    0.409291
H                -0.601519    2.348453   -0.910165
H                -2.375163    0.679934   -0.642385
H                 0.694343   -2.507993   -0.440081
H                 0.770962   -0.417890   -2.510394
H                -0.658158    0.799536    2.326962
18
Fe(III)OH
Fe                 0.146234    0.120880   -0.025405
O                 1.970299    0.386737   -0.014693
O                -0.416216    2.227930   -0.033066
O                -2.059175   -0.238145    0.035252
O                 0.165897   -2.035625   -0.011153
O                -0.072961    0.123518   -2.210689
O                -0.070613    0.134087    2.156692
H                 0.373396    0.935795    2.478663
H                 0.272231    2.695601    0.467928
H                -2.256048   -0.944886   -0.600006
H                -0.021067   -2.313487    0.901571
H                -0.812182   -0.468206   -2.427371
H                 2.452293   -0.408488    0.265706
H                -0.319410    2.538328   -0.948784
H                -2.477109    0.556827   -0.332570
H                 1.081943   -2.314086   -0.178332
H                 0.716057   -0.307241   -2.577894
H                -1.013577    0.269047    2.347912
17
Fe(III)(OH)2
Fe                 0.112642    0.205957   -0.125890
O                 1.965751    0.076138    0.165294
O                -0.233620    2.008383   -0.516323
O                -2.188310   -0.167493   -0.517793
O                -0.162121   -2.115963    0.305896
O                 0.177044   -0.580970   -2.207955
O                -0.539462    0.316627    1.988053
H                -0.063400   -0.388678    2.455333
H                -2.237168   -1.056752   -0.131969
H                 0.469793   -2.269930    1.025178
H                -0.703070   -0.377273   -2.563969
H                 2.329513    0.971357    0.251094
H                 0.608775    2.484274   -0.583602
H                -2.588918    0.407809    0.151803
H                 0.282125   -2.458860   -0.485263
H                 0.784339    0.000077   -2.693175
H                -0.172267    1.143206    2.340151
19
Ti(III)
Ti                 0.017141    0.016903   -0.023477
O                 2.128861   -0.094493   -0.037079
O                 0.121003    2.136071    0.008527
O                -2.094578    0.128306   -0.010024
O                -0.086735   -2.102257   -0.055446
O                 0.001200    0.044398   -2.142563
O                 0.032977   -0.010552    2.095634
H                 0.648147    0.607325    2.524209
H                 2.538439   -0.346038    0.807282
H                -0.701518    2.578013    0.279453
H                -2.553173   -0.670430    0.299249
H                -0.338654   -2.485265    0.801708
H                -0.614140   -0.573318   -2.571126
H                 2.587416    0.704305   -0.346250
H                 0.372987    2.519084   -0.848607
H                -2.504024    0.379650   -0.854510
H                 0.735735   -2.544239   -0.326463
H                 0.868281   -0.084001   -2.561972
H                -0.834158    0.117670    2.514984
18
Ti(III)OH
Ti                 0.222835    0.073537   -0.172858
O                 2.022310    0.316579    0.133427
O                -0.413826    2.137871   -0.375649
O                -1.986963   -0.326085   -0.160492
O                 0.174092   -2.087561   -0.120725
O                 0.227509   -0.056782   -2.314159
O                -0.199668    0.102099    1.997673
H                 0.428877    0.691207    2.445750
H                -0.057737    2.692781    0.336864
H                -2.236126   -1.045772    0.440709
H                 0.281330   -2.436287    0.778927
H                -0.239224    0.668671   -2.760084
H                 2.389898    0.135615    1.012085
H                -0.090536    2.531930   -1.202369
H                -2.484331    0.450719    0.142543
H                 0.879642   -2.493993   -0.648722
H                -0.173517   -0.877556   -2.644155
H                -1.074553    0.485864    2.171155
19
V(III)
V                 0.017233    0.016860   -0.023510
O                 2.096398   -0.045227    0.043813
O                 0.043509    2.096058   -0.055821
O                -2.061991    0.079208   -0.090458
O                -0.009325   -2.062367    0.008537
O                 0.174949    0.020220   -2.081037
O                -0.140807    0.013373    2.034060
H                 0.653296   -0.311077    2.492438
H                 2.447003   -0.241045    0.929513
H                -0.800184    2.497774    0.213632
H                -2.469015   -0.758209    0.190872
H                -0.238243   -2.442638    0.873917
H                -0.619081    0.345060   -2.539263
H                 2.503492    0.792065   -0.237787
H                 0.272515    2.476352   -0.921169
H                -2.412614    0.275263   -0.976103
H                 0.834335   -2.464090   -0.261007
H                 0.372513   -0.857190   -2.451977
H                -0.338775    0.890743    2.404881
18
V(III)OH
V                 0.074894   -0.024215   -0.076016
O                 1.861908    0.219573    0.201861
O                -0.295612    2.082021   -0.149826
O                -2.067784   -0.092117   -0.246794
O                 0.058629   -2.127239   -0.005420
O                 0.238504   -0.054170   -2.185454
O                -0.166102   -0.022188    2.043966
H                 0.252449    0.774376    2.409620
H                -0.071350    2.466962    0.713839
H                -2.566532   -0.409353    0.522463
H                 0.150431   -2.441983    0.909628
H                -0.568479   -0.405861   -2.596682
H                 2.259478    0.793784   -0.473349
H                 0.305524    2.505757   -0.785017
H                -2.449891    0.769121   -0.480103
H                 0.812663   -2.501526   -0.490313
H                 0.950462   -0.662188   -2.446578
H                -1.101843    0.043360    2.297727
19
Cr(III)
Cr                 0.017110    0.016880   -0.023474
O                 2.078948   -0.049488   -0.030482
O                 0.094754    2.076563   -0.098781
O                -2.044744    0.083235   -0.016548
O                -0.060520   -2.042767    0.051849
O                 0.012810   -0.063982   -2.082473
O                 0.021528    0.097766    2.035553
H                 0.747189    0.682588    2.316059
H                 2.367493   -0.781190    0.542396
H                -0.447380    2.441269    0.622346
H                -2.387111   -0.731142   -0.424602
H                 0.344654   -2.351847    0.880905
H                -0.713002   -0.648489   -2.363231
H                 2.421382    0.764974    0.377348
H                -0.310520    2.385585   -0.927812
H                -2.333230    0.815057   -0.589304
H                 0.481595   -2.407539   -0.669257
H                 0.833655   -0.491156   -2.384147
H                -0.799403    0.524812    2.337183
18
Cr(III)OH
Cr                -0.031703    0.166462    0.013611
O                 1.820525    0.231759    0.180432
O                -0.195472    2.227702   -0.078437
O                -2.171480    0.033964   -0.069240
O                 0.057691   -1.903890    0.096599
O                 0.018703    0.067982   -2.058878
O                -0.136094    0.269462    2.072470
H                 0.683336   -0.102160    2.439527
H                 0.547212    2.614161    0.414637
H                -2.398866   -0.899475   -0.215791
H                -0.429984   -2.207884    0.881363
H                -0.673694   -0.560123   -2.327876
H                 2.168079    0.791530   -0.531014
H                -0.066223    2.499847   -1.003234
H                -2.473063    0.495029   -0.869173
H                 0.990437   -2.118206    0.271062
H                 0.860011   -0.347562   -2.315168
H                -0.859439   -0.294401    2.394645
19
Co(II)
Co                 0.017145    0.016914   -0.023508
O                 2.188404    0.161061   -0.018962
O                -0.167923    2.177636   -0.130761
O                -2.154132   -0.127198   -0.028025
O                 0.202195   -2.143824    0.083752
O                 0.069868   -0.095486   -2.193234
O                -0.035697    0.129214    2.146196
H                 0.800115    0.540157    2.417655
H                 2.518614   -0.061280    0.865458
H                -0.048553    2.490457    0.780005
H                -2.385078   -1.060944    0.095484
H                -0.558664   -2.498930    0.569047
H                -0.765957   -0.506478   -2.464582
H                 2.419345    1.094809   -0.142471
H                 0.592929    2.532793   -0.616029
H                -2.484347    0.095148   -0.912441
H                 0.082775   -2.456646   -0.827007
H                 0.749299   -0.748376   -2.423672
H                -0.715128    0.782106    2.376627
18
Co(II)OH
Co                -0.040077   -0.021998   -0.165616
O                 1.736928    0.145767    0.661496
O                -0.325684    2.193981   -0.247276
O                -2.179599   -0.011747   -0.332420
O                -0.060608   -2.218638   -0.087430
O                 0.157007    0.075983   -2.338800
O                -0.212457   -0.382449    2.315813
H                 0.686038   -0.123129    1.967131
H                 0.535552    2.610192   -0.092365
H                -2.548353   -0.482547    0.430902
H                -0.182372   -2.340928    0.868415
H                -0.275136   -0.725140   -2.674483
H                 2.059447    1.055651    0.601410
H                -0.515385    2.373811   -1.181219
H                -2.501867    0.898665   -0.246884
H                 0.856007   -2.493513   -0.246603
H                 1.096779   -0.054323   -2.541121
H                -0.639088    0.463790    2.513031
19
Co(III)
Co                 0.027295    0.013187   -0.011468
O                 1.935920    0.159426    0.316823
O                -0.187367    1.954539   -0.115164
O                -1.879436   -0.125765   -0.334191
O                 0.265986   -1.915924    0.070050
O                 0.231513   -0.004444   -1.955790
O                -0.186591    0.003732    1.940036
H                 0.306003    0.757253    2.315429
H                 2.406279   -0.546791   -0.163255
H                 0.362447    2.378837    0.568758
H                -2.219985   -0.960526    0.038976
H                 0.051078   -2.226424    0.969205
H                -0.261348   -0.763457   -2.319705
H                 2.272340    0.999642   -0.047439
H                 0.168370    2.261090   -0.970000
H                -2.344179    0.587772    0.140731
H                -0.353371   -2.367604   -0.532077
H                 1.166337   -0.160558   -2.186467
H                -1.121964    0.161662    2.166290
18
Co(III)OH
Co                -0.087669    0.022298   -0.110628
O                 1.729597    0.039284    0.097642
O                -0.229882    1.972982   -0.156190
O                -2.089636   -0.093459   -0.375411
O                -0.026200   -1.929060   -0.091362
O                 0.110122    0.026107   -2.045990
O                -0.265536    0.016017    1.834449
H                 0.641058    0.175703    2.157546
H                 0.352004    2.344119    0.530934
H                -2.414090   -0.931295   -0.003059
H                -0.258385   -2.242459    0.801487
H                -0.526841   -0.599598   -2.435422
H                 2.049448    0.830692   -0.364755
H                 0.130308    2.290494   -1.003750
H                -2.509459    0.603038    0.157487
H                 0.913933   -2.158601   -0.211157
H                 0.993729   -0.332210   -2.246589
H                -0.794675    0.776876    2.134683
